# Supplementary material for: Interfacial Interaction of Clay and Saturates in Petroleum-Contaminated Soil: Effect of Clay Surface Heterogeneity
Source: Molecules. 2022 Nov 17;27(22):7950. doi: 10.3390/molecules27227950 (PMC9692532; doi:10.3390/molecules27227950)
Supplement: Supplementary file 1 [file molecules-27-07950-s001.zip]

Archive with 1 entries (1 files):
- molecules-2005212-supplementary.pdf
